# Supplementary material for: Stereoselective Solid-State Synthesis of Biologically Active Cyclobutane and Dicyclobutane Isomers via Conformation Blocking and Transference
Source: Molecules. 2024 Jun 19;29(12):2909. doi: 10.3390/molecules29122909 (PMC11206361; doi:10.3390/molecules29122909)
Supplement: Supplementary file 1 [file molecules-29-02909-s001.zip]

Archive with 1 entries (1 files):
- molecules-3007997-supplementary.pdf
